# Supplementary material for: THSD7B promotes tumor progression and is associated with prognosis in gastric adenocarcinoma
Source: PLoS One. 2026 Jun 12;21(6):e0351545. doi: 10.1371/journal.pone.0351545 (PMC13262811; doi:10.1371/journal.pone.0351545)
Supplement: S1 Data — (XLSX) [file pone.0351545.s001.xlsx]

## Sheet: Sheet1
Figure 4
CCK-8
si-NC						si-THSD7B
0.29	0.25	0.22				0.24	0.26	0.24
0.55	0.42	0.41				0.48	0.51	0.52
0.89	0.82	0.78				0.74	0.78	0.69
1.15	1.08	1.19				0.88	0.84	1.07
1.63	1.66	1.49				1.19	1.24	1.28
2.08	2.24	2.18				1.45	1.52	1.58
si-NC						si-THSD7B
0.28	0.47	0.35				0.32	0.37	0.48
0.72	0.72	0.62				0.68	0.78	0.71
1.21	1.18	1.09				0.96	1.05	0.93
1.56	1.49	1.42				1.25	1.28	1.17
1.75	1.79	1.84				1.42	1.45	1.51
2.22	2.07	2.41				1.65	1.83	1.68
Transwell						PCR
						Ctrl	si-NC	si-THSD7B
si-NC	si-THSD7B					0.939623	1.1028	0.348
195	98					0.91782	0.8759	0.401
184	127					1.14235	0.959	0.359
149	105
						Ctrl	si-NC	si-THSD7B
						0.9456	0.8863	0.3764
si-NC	si-THSD7B					0.9472	1.0864	0.3208
124	48					1.1367	1.1359	0.2745
89	58
93	39
Cloning						Scratch test
si-NC	si-THSD7B					si-NC			si-THSD7B
82.54	60.27					100	100	100	100	100	100
69.28	42.39					11.27	6.54	15.28	64.58	51.37	55.64
74.63	50.28
						si-NC			si-THSD7B
si-NC	si-THSD7B					100	100	100	100	100	100
42.59	28.53					9.58	8.72	11.64	18.39	24.58	27.54
47.65	22.39
39.28	21.56
Figure 5
CCK-8
NC						oe-THSD7B
0.24	0.21	0.22				0.33	0.38	0.14
0.54	0.42	0.43				0.58	0.48	0.49
0.87	0.77	0.79				0.98	1.02	1.01
1.09	1.17	1.23				1.41	1.42	1.34
1.44	1.47	1.54				1.99	2.12	1.95
2.08	2.04	1.94				2.89	2.74	2.69
si-NC						oe-THSD7B
0.28	0.38	0.36				0.28	0.39	0.32
0.72	0.81	0.59				0.64	0.68	0.81
1.01	1.18	1.09				1.29	1.32	1.28
1.36	1.42	1.42				1.61	1.79	1.64
1.75	1.79	1.84				2.25	2.05	2.12
2.22	2.07	2.21				2.74	2.52	2.68
Transwell						PCR
NC	oe-THSD7B					Ctrl	NC	oe-THSD7B
108	159					1.07196	1.124	2.679
139	204					0.902243	0.8742	2.345
112	182					1.02458	0.9568	2.428
NC	oe-THSD7B					Ctrl	NC	oe-THSD7B
68	128					0.9174	0.8958	3.2564
79	146					1.0546	0.9632	3.0563
93	137					1.0428	1.2105	2.8742
Cloning						Scratch test
NC	oe-THSD7B					NC			oe-THSD7B
58.59	89.43					100	100	100	100	100	100
64.35	84.79					52.68	32.36	39.64	15.28	7.43	14.36
57.64	68.75
						NC			oe-THSD7B
NC	oe-THSD7B					100	100	100	100	100	100
55.64	89.64					42.59	38.74	45.63	18.65	24.63	12.38
48.95	88.72
52.7	64.23
Figure 6
THSD7B						p-SRC/SRC
NC	si-THSD7B	oe-THSD7B				NC	si-THSD7B	oe-THSD7B
1.00403	0.232234	2.28352				0.937437	0.430653	1.81709
0.904029	0.272711	2.37253				1.0799	0.310176	1.80528
1.09231	0.292308	1.82564				0.982915	0.358291	1.92286
NC	si-THSD7B	oe-THSD7B				NC	si-THSD7B	oe-THSD7B
0.976548	0.28623	2.21914				0.974644	0.488319	1.57621
1.13029	0.373622	2.80764				0.990598	0.512251	1.71624
0.893165	0.314291	2.41557				1.03462	0.573219	1.78917
p-FAK/FAK						E-cadherin
NC	si-THSD7B	oe-THSD7B				NC	si-THSD7B	oe-THSD7B
1.01145	0.76416	2.46168				1.03167	1.73125	0.592778
0.915197	0.641288	1.90848				0.965833	1.66153	0.489444
1.07335	0.761065	1.86178				1.00264	1.79917	0.56375
NC	si-THSD7B	oe-THSD7B				NC	si-THSD7B	oe-THSD7B
1.02292	0.341691	2.0308				0.98883	1.71852	0.489236
0.883596	0.450573	2.49534				1.14439	1.82047	0.378351
1.09384	0.559814	1.66046				0.866775	1.81803	0.599919
N-cadherin						Vimentin
NC	si-THSD7B	oe-THSD7B				NC	si-THSD7B	oe-THSD7B
0.76771	0.355848	2.05634				0.944599	0.462687	1.46673
1.01153	0.518534	2.24745				1.13256	0.796357	1.57703
1.22076	0.352142	2.1061				0.922843	0.500885	1.3362
NC	si-THSD7B	oe-THSD7B				NC	si-THSD7B	oe-THSD7B
0.85336	0.341502	2.15731				0.98707	0.536355	1.44022
0.970751	0.372727	2.15731				1.10557	0.649224	1.36355
1.17154	0.337945	1.62925				0.90721	0.753575	1.45345
Weight
NC					si-THSD7B
18.5	19.8	19	18.7	19.3	19.4	18.4	19.7	19.2	18.8
20	21.4	20.5	20.2	20.9	21	19.9	21.3	20.7	20.3
21.1	22.8	21.9	21.5	22.2	22.3	21.2	22.7	22.1	21.6
22.6	24.2	23.2	22.9	23.6	23.7	22.5	24.1	23.4	22.9
NC					si-THSD7B
18.7	19.4	18.9	19.6	19.1	19.2	18.8	19.5	18.5	19.8
20.2	20.9	20.4	21.2	20.6	20.4	20.3	21.1	20	21.4
21.7	22.2	21.8	22.5	22	22.5	21.6	22.4	21.3	22.8
22.2	23.6	23.1	23.9	23.3	23.4	22.9	23.8	22.6	24.2
Volume of tumor
NC					si-THSD7B
44.3	53	46.8	52.1	43.8	41.7	55.6	54.9	42.9	50.2
198.3	210.7	168.2	215.7	235.8	95.2	80.1	67.2	70.2	78.1
375.2	348.4	391.5	335.1	405.2	126.2	150.7	121.2	125.2	112.2
626.9	438.9	627.5	535.3	587.5	193.6	197.8	156.2	170.3	180.4
NC					si-THSD7B
58.5	45.8	42.7	51.9	45.4	39.5	44.2	47.3	40.3	42.4
142.5	162	148.8	172.6	213.7	50.7	56.1	55.8	49.2	48.8
275.5	258.7	278.6	299.2	375.6	60.8	70.1	82.6	69.8	63.4
424.9	484.3	447.3	510.1	596.3	78.8	92.9	118.5	91.1	86.8
weight of tumor
Control	si-THSD7B			Control	si-THSD7B
631	211			481	80
680	235			392	95
562	198			402	93
553	187			353	98
685	177			379	96
Figure 7
p-FAK				THSD7B
NC	si-THSD7B	oe-THSD7B		NC	si-THSD7B	oe-THSD7B
0.895594	0.65948	1.32165		1.01973	0.650879	1.84284
0.970705	0.634521	1.721		0.770721	0.663079	1.55992
1.1337	0.507031	1.47598		1.20972	0.608898	1.77144
Figure 8
p-FAK/FAK							p-SRC/SRC
NC	si-THSD7B	si-THSD7B+M64HCl					NC	si-THSD7B	si-THSD7B+M64HCL
1.02881	0.698	0.842					1.20138	0.498	0.968
1.06695	0.659	0.896					0.942586	0.605	0.896
0.905085	0.549	0.798					0.855372	0.549	0.742
NC	si-THSD7B	si-THSD7B+M64HCL					NC	si-THSD7B	si-THSD7B+M64HCL
1.11556	0.542	0.874					1.04695	0.654	0.942
0.931914	0.679	0.762					1.0014	0.702	0.805
0.952427	0.694	0.825					0.952348	0.549	0.926
E-cadherin							N-cadherin
NC	si-THSD7B	si-THSD7B+M64HCL					NC	si-THSD7B	si-THSD7B+M64HCL
1.09493	1.945	1.425					1.01937	0.596	0.805
0.964889	1.827	1.642					0.883232	0.642	0.862
0.938882	1.796	1.498					1.09685	0.689	0.892
NC	si-THSD7B	si-THSD7B+M64HCL					NC	si-THSD7B	si-THSD7B+M64HCI
1.05535	2.124	1.349					0.931034	0.528	0.715
0.886792	1.846	1.528					1.15468	0.429	0.696
1.05912	1.813	1.496					0.914286	0.514	0.725
Vimentin
NC	si-THSD7B	si-THSD7B+M64HCL
1.01937	0.596	0.805
0.883232	0.642	0.862
1.09685	0.689	0.892
NC	si-THSD7B	si-THSD7B+M64HCL
1.0859	0.428	0.729
0.997349	0.542	0.675
0.916755	0.563	0.796
